# Supplementary material for: Mentoring stages: A study of undergraduate mentoring in palliative medicine in Singapore
Source: PLoS One. 2019 Apr 24;14(4):e0214643. doi: 10.1371/journal.pone.0214643 (PMC6481808; doi:10.1371/journal.pone.0214643)
Supplement: S1 Table — (XLSX) [file pone.0214643.s001.xlsx]

## Sheet: Sheet1
	Expectations of mentoring	Guidance/helps from mentor/role of mentor	Mentor's characteristics	Mentee's activites/motivations	mentee's experience (positive)	mentee's experience (negative)	miscellaneous from mentee	challenges	mentoring process	Mode of communication	Supervising and appraisal	mentoring relationship
1	learning relevant to the posting: 'I was in an elective for palliative care, so personhood seemed relevant', 'learning more about ethics is interesting' 'a chance to learn under close supervision' mentor as important facctor in deciding to participate in research 'get more experience with pall. i knew that I would get more experience with doing research, and I knew would I would probably learn mo…	,	He's a VERY enthusiastic and driven tutor. Some of us are a bit slower.'	about completing the research project/tasks: 'to meet expectations' strongly persuaded by mentor	1. sense of satisfaction from mentor appreciating mentee's contribution and views; affirmation 'During the course of study, do you feel there was more contribution from you as you got to know the data better? Interviewee: Yes! Interviewer: Ok. Do you feel that your views and contributions were welcome in the study? Interviewee: Yes. Interviewer: How did it make you feel? Interviewee: [Pause] Gooo…	mentee's dependence on mentor throughout the learning process 8/10 'He's a VERY enthusiastic and driven tutor. Some of us are a bit slower.' 'Before I was like, probably. I don't like research. Now it’s like I DEFinitely don't like research.'	impact on mentoring activities on learning process: mentor's discussion with mentee 9/10 whole experience 9/10 feedback on mannuscrip edits 6/10 clinical exposure 9/10	1. when research work became tedious: 'So what motivated you to continue to work on the project? Interviewee: Dr. Lalit's frequent erh.. request for updates [Laugh]' mentee motivate mentee to achieve beyond their expectations: ' : What about the wish to get a publication? How strong was it in motivating you to...?= Interviewee: =not very strong la. Honestly, the whole way I was like, don’t publis…	1. highlights importance of feedback and clarification: 'How did the feedback process help? Interviewee: It, it helps to clarify the thoughts, cause sometimes if all a jumble. Yah.'	Discussions mostly face to face: 'Face-to-face was the best? Interviewee: Yes. Happened a lot.' also used telephone as means of communication ** most useful: face to face	mentee unaware being appraised 'Did the process of publishing the article did it help you focus your mind on the process of the research? And did it make Dr Lalit seem like a facilitator or assessor? Interviewee: He. er he. never seemed like an assessor. I DIDN't think there was any assessment going on. [Laugh]'
2	wanted to do qualitative research'; learning qualitative research 'intereste in palliative med and oncology' 'need to do project for my MPH' improve CV 'publish a paper' 'joined research out of interest'	Positive influence from mentor 'I guess, he gave quite a bit of constructive. Feedback' mentor facilitate mentee's learning by giving mentee a framework on how to learn no negative feedback about mentor mentees felt sufficiently guided		push by mentor to do project 4/10 self directed learning/ active learning and not passive receiving: Before I was like, probably. I don't like research. Now it’s like I DEFinitely don't like research. Motivations less dependent on mentor: 'And how significant was Dr. Lalit influence in motivating you to finish the study, to continue the study. Interviewee: In terms of. [Pause] finishing, i think …	1. clarity about roles 'Were you clear about your role in the study? Interviewee: Yess! [Laugh] Interviewer: Did these views match with Dr Lalit's view of your role, at end point, did you think what you thought your role was, that he agreed with it? Interviewee: [Pause] I believe so. ' 2. sense of satisfaction from mentor appreciating mentee's contribution and views; affirmation: OK so how did yo…	impact on mentoring activities on learning process: mentor's discussion with mentee 6/10 whole experience 8/10 feedback on mannuscrip edits 8/10 clinical exposure 9/10	mentee's dependence on mentor for learning process 7/10	1. when manuscript got rejected: 'Got re-ject-ed. There were a few. So. I think one or two got rejected straight out, then one or two came back for revisions. Yup Interviewer: And how did you feel, when it got rejected. Interviewee: Sad!' (for the whole team) benefits for learning: 'Ok. and did the writing and re-writing of the manuscript, enable you to better understand the facts. Interviewee: […		1. Was it only during the editing of the manscript. The feedback process, was it only through editing of the manuscript, or is it during face to face, did you have face-to-face discussion, telephone, or email discussions or you had all? [Pause] Telephone, email, face-to-face Interviewee: Yah. Oh yah. All. 2. And which of these four feedback process did you find was most helpful? Interviewee: [Pau…	the mentoring done felt more like facilitation rather than assessment mentee didn’t feel being assessed
4	1. More for personal development. 2. develop self in the field of ethics 'I think, er. the area of ethics is. er. somewhat er. in Singapore. is not as, er well developed as compared to er. the western countries. and erm, so it’s a good way to actually hone the skills and then just tap into that again.' 3. opportunity to network 4. building CV 5. learning experience under close supervision 6. expe…	gave sufficent guidance mentor stimulate mentee to think: Ok. Do you feel that he didn't facilitate autonomous thinking? Like didn't allow you to think /on your own Interviewee: O. He did actually/ Did a lot of autonomous thinking.	he was definitely very enthusiastic, so that rubbed off on all of us. Positive in a way that he's er. very keen. To. Impart his knowledge and experience, and then share his er, views, and how to develop. Can get a bit impatient. . For me I believe that things some times, er just need to, take more time la. to let it develop. He was very much hands on	Persuaded by mentor 8/10	1. sense of views were valued/taken seriously: Do you feel that your views and contributions were welcome? Interviewee: Hm. Yah. During the course. Feel like I've contributed. Hmm. I feel erhm. hmm [Pause] Satisfied. more valued, yah.	1. not clear about roles in study --> over came by clarifying roles: 'I wasn't really, clear about my role in the study [Laugh]. Cause we were in a. in a midst of like doing a few. In between I was doing a few like, in between I was doing the statistics as well, then gathering the data. So initially the roles were not very clear.: Later on it was clearer? At a later stage? And it got clearer, wha…	mentee views feedback as opportunity to improve: You can't get it right the first time. So. [Pause] with each time, when they feedback, at least, like there's a chance to improve. yah. Feedback from mentor helpful but stressful dependent on mentor in learning process 8/10	1. research work like a chore: at some point [Laugh] it feel more like a chore, cause it sort of erhm. [Pause] erhm. Kind of overlaps with my working time. [Laugh] But definitely if I have more time, hmm. set aside, then yah. that definitely would. --> team work helped to motivate to finish, sense of accountability to the team 2. time constraints due to work 3. discussion with mentor and team -->…		face to face and telephone face to face communication most helpful
5	1. thought participating the research 1. would be a good experience 2. networking 3. improving patient care 4. hope that ' This could help me or teach me to do future study groups. research and even Q.I.' 5. learning experience 6. interest in research topic (common interest with mentor)		. Was very encouraging. I'm sure he knows that I don't know what he was talking about. ((There'e one )) Time. hmm. But I try to read up. and try to understand and clarify with him. So I learn through that more. Erhm. Actually more of the motivating factor. Keeps pushing me. At least there's someone to push me to do something.	persuaded by mentor to participate: 'How important was Dr Lalit, in swaying your decision in the study? Interviewee: Hm. Definitely very influential. He also told me what are the pros, in doing so. Arh. It will also, look good on my resume, and. Also going to give me future opportunities to do papers or research, and we can. broadcast it overseas.' 8/10 felt obligated to finish the task since sta…	1. good stepping stone, job prospects and future, and hmm, the way your colleagues see you here. Yah 2. clear abt role in the research project congruent with mentor's perceptions 3. clear expectations congruent with mentor's perceptions 4. developing clarify pertaining to subject studied during the process 5. discussions with mentor provided mentee a broader understanding	1. feeling lost at the beginning: 'At the beginning I was a bit lost. So I didn't really understand what was going on, and what we're supposed to get. ' 2. mentor not consistently present: 'what about Dr Lalit's influence? Interviewee: Ah. By then, towards the end, he was not in the picture. So it was not really there. So, but I also told myself, that, this something that I promised that I will h…	1. developing a framework for learning together: 'Ok. So that was some sort of /framework that help you learn? Interviewee: Yes./ Interviewer: This framework, where did it derive from? Interviewee: Ar. From the [Pause] paper that we did. together. Interviewer: So hm. That means was it through your own work along the way, on the paper, or do you think that Dr Lalit provided the framework, or your …	1. competing commitments: 'I had my limitations. Cause I can't. Do much work. on it, at home, and hmm. because I had a kid to look after. So my. all my energy was spent on him. And when I'm at work, I have to juggle between work and research' 2. lack of motivation to do the research 'I just felt that. hmm. I'm working on ar. someone's idea. And that really, did not come from me. So if. if was som…		face-to-face discussions, email discussions, telephone discussions face to face discussions most useful, : I could. er. understand better. Erhm, Through their verbal and non-verbal cues. Hm. Then we can clarify if we have got any doubts. there and then.
7	1. 'biggest motivating factor would be getting to work with Dr Lalit more closely and having him as my mentor' 'I wanted to get a long-term mentor in medicine. I wanted to create a good impression, I looked up to Dr Lalit a lot and I wanted him to have a good impression of me.' 2. networking 3. beef up CV 4. learn qualitative research 5. I wanted to contribute more in a more meaningful way, I was…	working with mentor changed mentee's ideas pertainin g to patient care 'helped me to be more open-minded and understanding in clinical practice, I’ve learnt to see things from various angles' 'Seeing him in clinical practice has influenced the way I treat patients, especially the vulnerable ones, such as the minimally-communicative ones. As much as I can, I make the effort to treat patients as th…	Haha only to friends who have personalities compatible with his. He’s a great mentor, but I think not everyone can work comfortably/well with him.'	biggest motivating factor would be getting to work with Dr Lalit more closely and having him as my mentor the inability to say ‘No’ desire to please mentor ', I’m sorry to say initially it’s mainly to be a good puppy – to please him and hopefully have him see me in a good light. Quite a pathetic reason, I recognize it now. ' oligated to finish project since given commitment	1. built confidence 'Yes. It made me feel more confident in contributing to the paper, and have a greater sense of ownership over the project, like, I wasn’t just a clerk or scribe. In a way it motivated me to work on the project.' 'feedback allowed me to gain confidence – I do need assurance that I am doing things correctly from time to time. With the assurance, I gain more confidence, I contrib…	dependent on mentor for learning process 8/10	Jaded prior to the start of mentoring process reciprocity: 'I also felt bad for Dr Lalit because he put in a lot of effort into helping me with these projects. ' mentees want to feel that they have effectively contributed	1. roles unclear 'I thought I was clear on my role initially, but somehow my role seemed to expand? Like, I thought I only had one task to do all along, then suddenly Dr Lalit comes along and says “Hey I’ve got this new idea, what you need to do is….” Hahaha so after awhile, my role(s) got very muddy. But recently I’ve learnt to delineate my roles very clearly from the very beginning, and to keep…		phone call, email, face to face Face-to-face were the best. Least chance of miscommunication, and all doubts can be cleared immediately. Also allows us to draw concepts out on paper, which are really necessary sometimes, and cannot be done well via phone and email Sometimes emails were good, but other times not so. The good thing about emails compared to phone or face-to-face discussions is that …		Well now I feel more comfortable around him and opening up to him about both research and non-research matters, which is important when I am working on projects with him. As mentioned earlier, by supporting me in non-research matters, for example - schoolwork in medical school, emotional support for psychosocial issues… I am better able to cope with the research tasks and contribute more. I respe…
8	1. I wanted to learn more about personhood concept. 2. I wanted actually to publish a paper. for my er career. purpose also. 3. learn about how to do researches, publishing paper and all this 4. Publishing paper is also one of the objectives definitely.	1. the value of constructive feedback from mentor: 'Hmm. Because if I had make some mistake, if without the feedback I couldn't have.. rectified it. So it was very very important to have the feedbacks, so that I can do it better...Where I was doing wrong, or mistakes.' 2. . Positive because he actually hmm. gives many ideas on erhm. how to do the paper, interview, framework and the feedbacks. 3. …		I admired him actually, because he did a lot of studies before. And erhm. so when erh. he was one of the main im. investigator, maybe the idea of going to it is very good. And erh. definitely I will achieve it , as what I know. So, I think it’s very important. He played a very important role in my decision also.	1. felt her ideas and opinions were welcome		mentoring env: But I felt welcome with the colleagues and the investigator. Dependent on mentor for learning: 6/10	1. overcoming knowledge gaps 'we did have er. discussion and meetings about it. And er. when, whatever I had doubts and clarifications was made that time. So that was very important also actually.' 2. competing commitments '. I could have contributed more. Then if so, what prevented you from contributing more to the project? Interviewee: I think, it’s my family , and er. social' 'Hm. I. As I said…		face to face discussions face to face discussions are better: Ah. Fellow co-author reaction. Like. So when we had the face-to-face discussion, we know that what really they feel.. And eh. is it really eh wrong or right. we can make a decision from that. Email not much actually I feel. : Clarity. Yah, Back and forth discussion is better with the face-to-face discussion.
12	1. common research interest 'Interviewer: And what made you want to be involved with this study? Interviewee: Cause it's an interesting topic.'	Mentor is a motivator: 'He.. [Pause] Guess he kind of drives you. to. Motivates you! to continue reading and doing the topic.' '[Laugh] He's my mentor. [Laugh] He's my teacher. [Laughing through] So. of course to a large extent, he's. I learn from him.' mentor's clinical practice shaped by multiple mentors 'I guess you learn from. You pick up different styles from people. So. I mean. Not all the …			1. clear about role in the study	1. mentee had no clear goals on embarking on the mentoring process	dependent on mentor for the learning process 7/10	1. research work was time consuming		face to face, email, phone 'Because like your feedback on the manuscript writing is all email. It's very hard to get face-to-face. But those were quite useful. And the ones like. You know. From corrections of your manuscript, is also useful. And. face-to-face, is also, useful. That's why I say it depends on what.' 'I guess face-to-face you can always ask the question and get your answer quite qui…
13	1. learning opportunity 2. for career advancement and CV 3. cannot say no to mentor 4. learning to do research	1. helping mentee overcome knowledge gaps 'I mean. Of course, of course anything, I mean because he, by then he, was already trying to do his PhD. And. I mean, he's written so much papers. and . Not surprising, I mean, when, whenever there's something. he will sit down and say you need to do something like IRB, then go through with us, and then of course, I spoke to some of the seniors, who happe…		1. ' couldn't say no to Dr Lalit la.'	1. clear about role in the study		depdendence on mentor 7/10 benefits of group mentoring '. In fact, one of them was a, a law, a a law graduate. So, I mean. There's a lot of legal framework and bioethics la. So we we needed some. And I think I. I learn a lot from. From other, the other, the other people.'		mentoring goals formed along the course of the project 'Hmm. [Pause] Not right. Not very clear from the start. But at, as we [Pause] go along, then I realise like y'know, ok. this is something real. I can get something out of it. Like I can churn out paper. I can do a poster, I can present at some conference. Yah.'	face to face email and phone 'There would be a. As, Actually data collection, there'll be a lot of face-to-face, and then. Especially after, we know, we were trying to interpret the results everything, 'know , we actually have to si, sit down , and spend like, erh. a good half an hour to one hour discussing about, know what should we. what should we be focusing on and things like that .' all mode…		Interviewer: Ok. Did you feel that your relationship with your main supervisor, Dr Lalit, did it change over time during the study? Interviewee: Yes. Interviewer: Ok. And in what way? Interviewee: From. [Pause] Erh. [Pause] More like a student, as in er, versus er. versus a, er supervisor, and towards the end, it’s more of a collaborate, (( like to collaborate, to deliver))' mentor's approach all…
14	1. career progression	1. working with mentor changed mentee's ideas pertainin g to patient care 2. discussions with mentor helped with learning ' think hm. you need some time to. sit down quietly and then think. [Pause] deeply by yourself, but then sometime you really need to sit down with somebody and then discuss. I think er. should be erh. in a balance. ' 3. mentor motivates mentee to finish up the task ' He motiva…			1. helped mentee to understand why patients and family make the decisions they do 2. helped mentee understand ethics in a way applicable to the clinical setting	1. mentee felt contributions were not fully welcome 'Er. Yes because. I was thinking back that. Any hmm. tsk. Has been changed, or. or some amendment was done. Yes. Hm. Yup, maybe because of my contribution is. is not. that. good enough and somebody can give hm. better than ehm. that what I. hmm write or. or see.'		1. facing failure 'Interviewer: OK. Sure. Did you feel disappointed when you found out that journals rejected it? Interviewee: Hm. Of course er. when the journal rejected it . Yah. is not er. disappointment. Just erh the. not really. in disappointment la.' 2. time constraints (face to face discussions) 'Interviewee: [Pause] Hm. we have a few session in time, but hm. not. not very frequent, I woul…		Phone, face to face discussions face to face discussions the best 'It’s more clear. Less miscommunication and less /misunderstanding.'
15	1. interstated to do qualitative research as required by school to do research	1. helped mentee to understand why patients and family make the decisions they do 2. helped mentee understand ethics in a way applicable to the clinical setting 3. this has shaped mentee's approach to communication and clinical practice 'I tend to approach the family conversations a bit more Cautiously now. So. I suss out their, their. Their views on certain things before, you know. like going st…			1. mentor inspires mentee to want to mentor others 'Pause] I think that. [Pause] I think that he's influenced me to think. I use to think that I'll never ever, ever want to teach students. But I think, after going through him. [Pause] I actually wouldn't mind mentoring a few students. ‘cause I think it. it. provides a positive effect on someone's life then.' 'I would be more open to teaching medi…			1. Conformed to mentors ideas cos initially ignorant abt the subject 2. burnt out at the end of project as juggling may commitments 3. competing commitments 'I think burnt out was. Maybe yes. Because I had a lot of other things going on at the same time, which is partly my fault. Like I took on a lot of other commitments, and I didn't realise how taxing research would be. [Pause] Jaded.. I don't …		Face to face better best 'Pause] Hmmmm. Cause as I said. Dr Lalit has. hm. a lot of ideas. And sometimes the ideas are better explained in person. then. Or. or even over the phone rather than like. through sms or WhatsApp. ' benefits of email: 'Emails were very good when we're keeping a lot of people in the loop. Especially the co-authors.' problems with email 'You know his emails ar [Laugh]. He …		Then. as he provides more psychological support, then you get to know him a bit better. Then. ya la. it’s a bit more of a mentoring process, then just "Oh, I'm just doing research for this person". So. ya.' 'And how did this affect the manner in which you were supported? [16:04] Interviewee: Hmm..[Pause] My text became less formal.' relationship becomes more informal as it progresses along 'becom…
16	1. scholarly activity required by school	1. research process helps mentee to improve clinical skills 'Interviewer: OK.. How do you now, since completing the studies, interact with your patients and their families or your colleagues, has it changed in any way? Interviewee: Yah, Actually, hearing my own voice , when I do my own transcribing, it corrects your own history taking.' 2. mentor taught mentees how to do research 'Interviewee: Ok…	Interviewer: And how important was Dr Lalit in swaying your decision to take part in the studies? Interviewee: Hm. [Pause] He was the main reason, actually. Like, because we approached him, not expecting that he would take us. But he did, and he welcomed us. So that was very nice. So we jumped on board.'	mentees approached mentor to participate in research	1. clear expectations 2. approprieately close guidance from mentor as mentees were new to research 'Interviewee: And, you can't really stray very much from him, because, you won't, he won't allow you to.' 'Interviewee: So it makes life very easy, if you're a new, new person starting research.' 3. feel stressed by mentor 'Interviewee: hmm. Because the primary issue that we brought up, will be reso…	1. mentees had no clear goals 2. mentee not motivated to work on project 'Interviewer: OK. And if so, why did you not contribute more? Interviewee: Because. I didn't want to. [Laugh]' 3. mentee did not enjoy the process 'It went from [Pause] being enjoyable to not so much, so. Interviewee: It’s a lot of repetitions, in, in, in, research like that.' process tedious: about writing and rewriting 'It…		1. mentees conformed to the research hypothesis out of ignorance and to finish the task 'Interviewer: Alright, sure. And did you feel that there was peer pressure to conform with the hypothesis of the paper? Interviewee: Eh.. [Pause] Yes. Because it was already halfway written. Then why did you not say, you know, counter the hypothesis? Interviewee: [Pause] Tsk. Well, because to be honest, I didn…		Face to face meetings more useful than text or phone face to face: 1. clearer when discussing complex ideas: Interviewee: Because it’s very hard to follow his train of thought. Hm. I think, only possible to do it in person. Even on the phone it’s very hard to, to understand where he's actually heading.' 2. better for learning 'The actual learning process for myself, was actually through the face-…
17	1. felt research project was relevant 2. learn how to do research ', I think that it’s also good exposure for research in general, because it help us understand how to analyse data, hm. how to make sure the collected data is, er, properly er, presented such that the paper would be publishable. And also, that it’s er, suitable for the international audience. At the same time, I also learnt team wo…	1.'he's a very good role model' 2. ensuring mentee learns not just work 'emphasize a lot on learning through the process. So it’s not really just about writing and hm, getting the data, but it’s also about learning and making sure you have the skills equipped with you, to continue the project and even to start a new project.' 3. inspired mentee to think of new projects and generate ideas 'Because…	understanding		1. learnt more abt pall care and how it developed in sg 2. mentee felt valued 'Interviewer: OK. Sure. So you mention that your felt that your views and contributions were welcomed la? Interviewee: Ya. Interviewer: How did it make you feel in general? Interviewee: Hm. It made me feel like I was hm, important and contributing well to this project. Yah. It made me feel like I was, a significant, I p…	1. research process tiring, time consuming		1. when project got 'tiring' teamwork motivated mentee (benefit of group mentoring) moral support from fellow med student 2. manuscript came back with revisions required 'cumbersome' process 3. competing commitments 'Interviewee: hmm. I think as medical students, we have our so called, hm, exam periods, and very, hm, difficult times, so he was very understanding in the sense that, when we told hi…		used face to face emails and phone call 'Interviewee: Hm. I think it was the face-to-face because, we actually had quite, er long, meetings, and er, the mentors would actually explain to us in detail, like how we can benefit more from this project, how patients can benefit more from this project, if we stretch the data, a little further for example. Yah, I think its more clarity and also, more de…		as time progressed mentees felt closer to mentor and more supported 'Interviewer: OK. Sure. And did you feel that your relationship with the primary author, Dr Lalit, change over time, during the study and after the study? Interviewee: Hm. I think we just became hm closer I suppose. Interviewer: OK. Interviewee: And .. Interviewer: And has it affected the manner in which you were supported? Inter…
18	1. interested in palliative medicine 2. requirement for study program (need to do a project for elective) 3. career progression	1. mentor motivates mentees with positive affirmations 'Well, when he likes it he will say good job.' 'Gave me some affirmation.' 'He's good, he's good at affirming people.' 2. mentee learns about communications by mentor's example 'By seeing how he treats his patients, ya.'	1. 'he's approachable.' 2. Encouraging ''He's good, he's good at affirming people.'' 3. understanding ''Ya. When I was doing my MBBS, he told me not to do it.''		1. learnt how to write a manuscript 2. helped mentee with communication skil	1. 'He was very stressful ah.' 2. Mentor was understanding of mentee's limitations 'Ya. When I was doing my MBBS, he told me not to do it.' 3. 'He doesn't really reply to emails.' 4. inspires mentee to do palliative care 'Well, he makes it sound very exciting.' 5. inspires mentee by his passion for research and med ed 'Interviewee: He's very passionate about it. He sees it differently from most o…				mostly face to face - can clarify doubts immediately less miscommunication
20	1. PM closely related to fam med which she is interested in 2. interested in the research topic 3. contribute to CV/career progression 4. learning to do research 'To, even know, learn how to start writing a paper. Hm. How to collect information, how to process the data. Ya.'	1. mentor gave mentees space to grow 'Me and my colleague, the two of us, we, we actually stir the whole direction la.' 2. (research) process has helped mentee to become more sensitive to family's needs and to understand family and patient's perspectives 3. mentor encouraged mentee 'Hm. He, I mean he give like, verbal encouragement. He is quite, hm. encouraging in the way that, anything that. He …				1. (process of writing out manuscript) 'It’s quite tedious. A bit. Confused, sometimes. It’s kind of. It. Because of the, the, how tedious it is actually. Half way through, it’s, a bit depressing sometimes. [Laugh]'		1. mentor help mentee to overcome knowledge gaps 'We, hm, we ask, hm, Dr Lalit for guidance. Hm. [Pause] Ya. So how to approach even like doing a research and how to come up with question, ya.' 2. encourage mentee to go through the literature and read broadly		Face-to-face plus email. Email: Because you have time to process first, then come up with the questions, and then when you are ready then you, you raise up the questions. And also, when, [Pause] Like, supervisor has more time to think about it, first, and then, also. [Pause] Takes time to, to, answer your question first and then, when it, when answer comes back, it’s actually more organised and. …		Interviewee: Hmm. I think, slowly becomes more comfortable. 'Cause at first, we don't really know each other. Interviewee: After that we became friends la.

## Sheet: Sheet2
Excluded articles
Afghani 2013		exclude as it involved high school students and neer peer mentoring
Voloch 2007		exclude as it doesn’t involve undergrad but rather ?high school/post baccaleurate program students i.e. students prior to med school
Tran 2014		exclude as it is abt peer near peer
